# Supplementary material for: Colorectal Surgery in the COVID-19 Era: A Systematic Review and Meta-Analysis
Source: Cancers (Basel). 2022 Feb 27;14(5):1229. doi: 10.3390/cancers14051229 (PMC8909364; doi:10.3390/cancers14051229)
Supplement: Supplementary file 1 [file cancers-14-01229-s001.zip]

Archive with 1 entries (1 files):
- cancers-1549321-supplementary.pdf
